# Supplementary material for: Hybrid Origins of Carex rostrata var. borealis and C. stenolepis, Two Problematic Taxa in Carex Section Vesicariae (Cyperaceae)
Source: PLoS One. 2016 Oct 25;11(10):e0165430. doi: 10.1371/journal.pone.0165430 (PMC5079627; doi:10.1371/journal.pone.0165430)
Supplement: S1 Table — (XLSX) [file pone.0165430.s003.xlsx]

## Sheet: Sheet1
Taxon and sample ID	Country	Region (Province)	Locality	Collection date	Collected by	Coordinates	Used for
Carex rostrata Stokes
R1237_1	Norway	Troms	Nordreisa, Reisadalen, Josvatnet, N side	2012-09-06	H. Solstad; R. Elven	69.5732, 21.2670	Microsatellite analysis
T2_1	Norway	Hedmark	Elverum, Strandbygda, Flåtestua	10 July 2012	A. T. M. Pedersen; R. Elven	60.9354, 11.5235	Microsatellite analysis
T2_2	Norway	Hedmark	Elverum, Strandbygda, Flåtestua	10 July 2012	A. T. M. Pedersen; R. Elven	60.9354, 11.5235	Microsatellite analysis
T3_1	Norway	Hedmark	Åmot, Rena	10 July 2012	A. T. M. Pedersen; R. Elven	61.1264, 11.3685	Microsatellite analysis
T3_2	Norway	Hedmark	Åmot, Rena	10 July 2012	A. T. M. Pedersen; R. Elven	61.1264, 11.3685	Microsatellite analysis
T6_1	Norway	Hedmark	Stor-Elvdal, Kjemsjøen W	10 July 2012	A. T. M. Pedersen; R. Elven	61.5646, 11.0883	Microsatellite analysis
T6_2	Norway	Hedmark	Stor-Elvdal, Kjemsjøen W	10 July 2012	A. T. M. Pedersen; R. Elven	61.5646, 11.0883	Microsatellite analysis
T7_1	Norway	Hedmark	Tynset, Tylldalskjølen	10 July 2012	A. T. M. Pedersen; R. Elven	62.2062, 10.7664	Microsatellite and pollen analysis
T7_2	Norway	Hedmark	Tynset, Tylldalskjølen	10 July 2012	A. T. M. Pedersen; R. Elven	62.2062, 10.7664	Pollen analysis
T8_1	Norway	Sør-Trøndelag	Røros, Hådalen, Langen NW	11 July 2012	A. T. M. Pedersen; R. Elven	62.4341, 11.8410	Microsatellite analysis
T8_2	Norway	Sør-Trøndelag	Røros, Hådalen, Langen NW	11 July 2012	A. T. M. Pedersen; R. Elven	62.4341, 11.8410	Microsatellite analysis
T14_1	Norway	Sør-Trøndelag	Røros, Aursunden W, Abrahamsvollen	11 July 2012	A. T. M. Pedersen; R. Elven	62.6889, 11.5490	Microsatellite analysis
T14_2	Norway	Sør-Trøndelag	Røros, Aursunden W, Abrahamsvollen	11 July 2012	A. T. M. Pedersen; R. Elven	62.6889, 11.5490	Microsatellite analysis
T15_1	Norway	Sør-Trøndelag	Røros, Litjmolingdal-Fokstjønna	11 July 2012	A. T. M. Pedersen; R. Elven	62.6954, 11.4565	Microsatellite analysis
T15_2	Norway	Sør-Trøndelag	Røros, Litjmolingdal-Fokstjønna	11 July 2012	A. T. M. Pedersen; R. Elven	62.6954, 11.4565	Microsatellite analysis
T17_1	Norway	Hedmark	Os, Vangrøftdalen, Myrer	12 July 2012	A. T. M. Pedersen; R. Elven	62.5986, 10.8952	Microsatellite analysis
T23_1	Norway	Sør-Trøndelag	Røros, Glåmos, Kroken W side	12 July 2012	A. T. M. Pedersen; R. Elven	62.6746, 11.4084	Microsatellite analysis
T23_2	Norway	Sør-Trøndelag	Røros, Glåmos, Kroken W side	12 July 2012	A. T. M. Pedersen; R. Elven	62.6746, 11.4084	Microsatellite analysis
T35_1	Norway	Hedmark	Folldal, Einunndalen, Svesetra	13 July 2012	A. T. M. Pedersen; R. Elven	62.3043, 10.0774	Microsatellite analysis
T35_2	Norway	Hedmark	Folldal, Einunndalen, Svesetra	13 July 2012	A. T. M. Pedersen; R. Elven	62.3043, 10.0774	Microsatellite analysis
T41_1	Norway	Oppland	Dovre, Fokstumyrin SW	14 July 2012	A. T. M. Pedersen; R. Elven	62.1089, 9.2718	Microsatellite analysis
T44_1	Norway	Oppland	Lom, Meadalen, Soleggen	17 July 2012	A. T. M. Pedersen; R. Elven	61.8231, 8.6253	Microsatellite analysis
T49_1	Norway	Troms	Tromsø, Kvaløya, Henrikvikdalen	27 July 2012	A. T. M. Pedersen; R. Elven	69.6692, 18.6122	Microsatellite analysis
T52a_1	Norway	Troms	Tromsø, Kvaløya, Brensholmen	27 July 2012	A. T. M. Pedersen; R. Elven	69.6149, 18.0782	Microsatellite analysis
T52b_1	Norway	Troms	Tromsø, Kvaløya, Brensholmen	27 July 2012	A. T. M. Pedersen; R. Elven	69.6149, 18.0782	Microsatellite analysis
T52b_2	Norway	Troms	Tromsø, Kvaløya, Brensholmen	27 July 2012	A. T. M. Pedersen; R. Elven	69.6149, 18.0782	Microsatellite analysis
T56_1	Norway	Troms	Tromsø, Kvaløya, Tisnes	27 July 2012	A. T. M. Pedersen; R. Elven	69.6011, 18.8117	Microsatellite analysis
T56_2	Norway	Troms	Tromsø, Kvaløya, Tisnes	27 July 2012	A. T. M. Pedersen; R. Elven	69.6011, 18.8117	Microsatellite analysis
T58_1	Norway	Troms	Balsfjord, Tamokelva	28 July 2012	A. T. M. Pedersen; R. Elven	69.0562, 19.4463	Microsatellite analysis
T58_2	Norway	Troms	Balsfjord, Tamokelva	28 July 2012	A. T. M. Pedersen; R. Elven	69.0562, 19.4463	Microsatellite analysis
T63a_1	Norway	Troms	Tromsø, Kvaløya, Finnvikdalen	29 July 2012	A. T. M. Pedersen; R. Elven	69.7355, 18.9094	Microsatellite analysis
T63a_2	Norway	Troms	Tromsø, Kvaløya, Finnvikdalen	29 July 2012	A. T. M. Pedersen; R. Elven	69.7355, 18.9094	Microsatellite analysis
T63b_1	Norway	Troms	Tromsø, Kvaløya, Finnvikdalen	29 July 2012	A. T. M. Pedersen; R. Elven	69.7355, 18.9094	Microsatellite and pollen analysis
T63b_2	Norway	Troms	Tromsø, Kvaløya, Finnvikdalen	29 July 2012	A. T. M. Pedersen; R. Elven	69.7355, 18.9094	Pollen analysis
T64_1	Norway	Troms	Tromsø, Kvaløya, Finnvikdalen	29 July 2012	A. T. M. Pedersen; R. Elven	69.7355, 18.9094	Microsatellite analysis
T64_2	Norway	Troms	Tromsø, Kvaløya, Finnvikdalen	29 July 2012	A. T. M. Pedersen; R. Elven	69.7355, 18.9094	Microsatellite analysis
T69_1	Norway	Troms	Storfjord, Skibotndalen, Stormyra	31 July 2012	A. T. M. Pedersen; R. Elven	69.3477, 20.2778	Microsatellite analysis
T70_1	Norway	Troms	Storfjord, Galggojavri SW side	2012-08-01	A. T. M. Pedersen; R. Elven	69.1110, 20.7709	Microsatellite analysis
T78_1	Finland	Enontekiön Lappi	Enontekiö, Kilpisjärvi, S of Tšahkalluokta	2012-08-02	R. Elven	69.0118, 20.8725	Microsatellite analysis
T78_2	Finland	Enontekiön Lappi	Enontekiö, Kilpisjärvi, S of Tšahkalluokta	2012-08-02	R. Elven	69.0118, 20.8725	Microsatellite analysis
T87_1	Finland	Enontekiön Lappi	Enontekiö, Kelottijärvi	2012-08-06	A. T. M. Pedersen; R. Elven; C. S. Bjorå	68.4855, 22.0945	Microsatellite analysis
T88a_2	Finland	Enontekiön Lappi	Enontekiö, Markkina	2012-08-06	A. T. M. Pedersen; R. Elven; C. S. Bjorå	68.4834, 22.3490	Microsatellite analysis
T88b_1	Finland	Enontekiön Lappi	Enontekiö, Markkina	2012-08-06	A. T. M. Pedersen; R. Elven; C. S. Bjorå	68.4834, 22.3490	Microsatellite analysis
T91_1	Finland	Kittilän Lappi	Kittilä, E of Pöntsö	2012-08-07	A. T. M. Pedersen; R. Elven; C. S. Bjorå	67.9156, 24.5404	Microsatellite analysis
T91_2	Finland	Kittilän Lappi	Kittilä, E of Pöntsö	2012-08-07	A. T. M. Pedersen; R. Elven; C. S. Bjorå	67.9156, 24.5404	Microsatellite analysis
T96_1	Finland	Kittilän Lappi	Kittilä, N of Rouravaara	2012-08-07	A. T. M. Pedersen; R. Elven; C. S. Bjorå	67.9389, 25.4821	Microsatellite analysis
T96_2	Finland	Kittilän Lappi	Kittilä, N of Rouravaara	2012-08-07	A. T. M. Pedersen; R. Elven; C. S. Bjorå	67.9389, 25.4821	Microsatellite analysis
T98_1	Finland	Inarin Lappi	Inari, Menesjavri	2012-08-07	A. T. M. Pedersen; R. Elven; C. S. Bjorå	68.7372, 26.4097	Microsatellite analysis
T98_2	Finland	Inarin Lappi	Inari, Menesjavri	2012-08-07	A. T. M. Pedersen; R. Elven; C. S. Bjorå	68.7372, 26.4097	Microsatellite analysis
T101_1	Finland	Inarin Lappi	Inari, Syysjoki S of Syysjärvi	2012-08-07	A. T. M. Pedersen; R. Elven; C. S. Bjorå	69.2148, 27.2416	Microsatellite analysis
T101_2	Finland	Inarin Lappi	Inari, Syysjoki S of Syysjärvi	2012-08-07	A. T. M. Pedersen; R. Elven; C. S. Bjorå	69.2148, 27.2416	Microsatellite analysis
T103_1	Finland	Inarin Lappi	Inari, Säytsjärvi	2012-08-07	A. T. M. Pedersen; R. Elven; C. S. Bjorå	69.4269, 27.2566	Microsatellite analysis
T109_1	Norway	Finnmark	Båtsfjord, Syltevikmoan	2012-08-08	A. T. M. Pedersen; R. Elven; C. S. Bjorå	70.5094, 30.4394	Microsatellite and pollen analysis
T109_2	Norway	Finnmark	Båtsfjord, Syltevikmoan	2012-08-08	A. T. M. Pedersen; R. Elven; C. S. Bjorå	70.5094, 30.4394	Microsatellite and pollen analysis
T122_1	Norway	Finnmark	Tana, Tanaelva, Holmesund	2012-08-09	A. T. M. Pedersen; R. Elven; C. S. Bjorå	70.1099, 28.1490	Microsatellite analysis
T122_2	Norway	Finnmark	Tana, Tanaelva, Holmesund	2012-08-09	A. T. M. Pedersen; R. Elven; C. S. Bjorå	70.1099, 28.1490	Microsatellite analysis
T125_1	Norway	Finnmark	Tana, Tanaelva, Holmesund	2012-08-09	A. T. M. Pedersen; R. Elven; C. S. Bjorå	70.1199, 28.1651	Microsatellite analysis
T126_1	Norway	Finnmark	Sør-Varanger, Bugøyneset, Maribukta	2012-08-09	A. T. M. Pedersen; R. Elven; C. S. Bjorå	69.9774, 29.5910	Microsatellite analysis
T135_1	Norway	Finnmark	Sør-Varanger, Neiden, Færdesmyra N	2012-08-09	A. T. M. Pedersen; R. Elven; C. S. Bjorå	69.7267, 29.3006	Microsatellite analysis
T142_1	Norway	Finnmark	Tana, Ifjordfjellet	2012-08-10	A. T. M. Pedersen; R. Elven; C. S. Bjorå	70.4306, 27.6263	Microsatellite and pollen analysis
T142_2	Norway	Finnmark	Tana, Ifjordfjellet	2012-08-10	A. T. M. Pedersen; R. Elven; C. S. Bjorå	70.4306, 27.6263	Pollen analysis
T151_1	Norway	Finnmark	Porsanger, Børselvfjellet, Dikkaljohka	2012-08-10	A. T. M. Pedersen; R. Elven; C. S. Bjorå	70.3601, 25.9720	Microsatellite analysis
T153_1	Norway	Finnmark	Porsanger, Børselv, Hestnes	2012-08-10	A. T. M. Pedersen; C. S. Bjorå	70.3113, 25.5512	Microsatellite analysis
T153_2	Norway	Finnmark	Porsanger, Børselv, Hestnes	2012-08-10	A. T. M. Pedersen; C. S. Bjorå	70.3113, 25.5512	Microsatellite analysis
T157_1	Norway	Finnmark	Kvalsund, Sennalandet, Voggeneselva	2012-08-11	A. T. M. Pedersen; R. Elven; C. S. Bjorå	70.2566, 24.0920	Microsatellite analysis
T203_1	Norway	Buskerud	Drammen, Gulskogen	17 June 2013	A. T. M. Pedersen; R. Elven; C. S. Bjorå	59.7408, 10.1730	Microsatellite analysis
T203_2	Norway	Buskerud	Drammen, Gulskogen	17 June 2013	A. T. M. Pedersen; R. Elven; C. S. Bjorå	59.7408, 10.1730	Microsatellite analysis
T242_1	Norway	Nordland	Fauske, Valsnesvatn, Kåsmo	28 June 2013	A. T. M. Pedersen; R. Elven	67.3279, 15.2599	Microsatellite analysis
T336_1	Iceland	Nordurland eystra	Nordur-Thingeyjarsysla, Nordurthing, Melrakkasletta	9 July 2013	A. T. M. Pedersen; C. S. Bjorå	66.5019, -15.9680	Microsatellite analysis
T336_2	Iceland	Nordurland eystra	Nordur-Thingeyjarsysla, Nordurthing, Melrakkasletta	9 July 2013	A. T. M. Pedersen; C. S. Bjorå	66.5019, -15.9680	Microsatellite analysis
R1232_1	Switzerland	Wallis	Simplon Pass	2012-08-18	R. Elven	46.2493, 8.0296	Microsatellite analysis
R1233_1	Switzerland	Ticino	Paso del S. Gottardo	2012-08-19	R. Elven	46.5495, 8.5630	Microsatellite analysis
Carex rostrata var. borealis (Hartm.) Kük.
T18_1	Norway	Hedmark	Os, Vangrøftdalen, Myrer	12 July 2012	A. T. M. Pedersen; R. Elven	62.5990, 10.8970	Microsatellite and pollen analysis
T18_2	Norway	Hedmark	Os, Vangrøftdalen, Myrer	12 July 2012	A. T. M. Pedersen; R. Elven	62.5990, 10.8970	Pollen analysis
T50_1	Norway	Troms	Tromsø, Kvaløya, Henrikvikdalen	27 July 2012	A. T. M. Pedersen; R. Elven	69.6692, 18.6122	Microsatellite and pollen analysis
T50_2	Norway	Troms	Tromsø, Kvaløya, Henrikvikdalen	27 July 2012	A. T. M. Pedersen; R. Elven	69.6692, 18.6122	Pollen analysis
T53_1	Norway	Troms	Tromsø, Kvaløya, Brensholmen	27 July 2012	A. T. M. Pedersen; R. Elven	69.6149, 18.0782	Microsatellite analysis
T53_2	Norway	Troms	Tromsø, Kvaløya, Brensholmen	27 July 2012	A. T. M. Pedersen; R. Elven	69.6149, 18.0782	Microsatellite analysis
T68_1	Norway	Troms	Storfjord, Skibotndalen, Stormyra	31 July 2012	A. T. M. Pedersen; R. Elven	69.3477, 20.2778	Microsatellite analysis
T68_2	Norway	Troms	Storfjord, Skibotndalen, Stormyra	31 July 2012	A. T. M. Pedersen; R. Elven	69.3477, 20.2778	Microsatellite analysis
T71_1	Norway	Troms	Storfjord, Galggojavri SW side	2012-08-01	A. T. M. Pedersen; R. Elven	69.1110, 20.7709	Microsatellite and pollen analysis
T76_1	Finland	Enontekiön Lappi	Enontekiö, Kilpisjärvi, S of Tšahkalluokta	2012-08-01	A. T. M. Pedersen; R. Elven	69.0118, 20.8725	Microsatellite and pollen analysis
T76_2	Finland	Enontekiön Lappi	Enontekiö, Kilpisjärvi, S of Tšahkalluokta	2012-08-01	A. T. M. Pedersen; R. Elven	69.0118, 20.8725	Microsatellite and pollen analysis
T89_2	Finland	Enontekiön Lappi	Enontekiö, Markkina	2012-08-06	A. T. M. Pedersen; R. Elven; C. S. Bjorå	68.4834, 22.3490	Microsatellite analysis
T97_1	Finland	Kittilän Lappi	Kittilä, N of Rouravaara	2012-08-07	A. T. M. Pedersen; R. Elven; C. S. Bjorå	67.9389, 25.4821	Microsatellite analysis
T99_1	Finland	Inarin Lappi	Inari, Menesjavri	2012-08-07	A. T. M. Pedersen; R. Elven; C. S. Bjorå	68.7372, 26.4097	Microsatellite and pollen analysis
T99_2	Finland	Inarin Lappi	Inari, Menesjavri	2012-08-07	A. T. M. Pedersen; R. Elven; C. S. Bjorå	68.7372, 26.4097	Pollen analysis
T108_1	Norway	Finnmark	Båtsfjord, Syltevikmoan	2012-08-08	A. T. M. Pedersen; R. Elven; C. S. Bjorå	70.5094, 30.4394	Microsatellite analysis
T108_2	Norway	Finnmark	Båtsfjord, Syltevikmoan	2012-08-08	A. T. M. Pedersen; R. Elven; C. S. Bjorå	70.5094, 30.4394	Pollen analysis
T127_1	Norway	Finnmark	Sør-Varanger, Bugøyneset, Maribukta	2012-08-09	A. T. M. Pedersen; R. Elven; C. S. Bjorå	69.9774, 29.5910	Microsatellite analysis
T127_2	Norway	Finnmark	Sør-Varanger, Bugøyneset, Maribukta	2012-08-09	A. T. M. Pedersen; R. Elven; C. S. Bjorå	69.9774, 29.5910	Microsatellite analysis
T132_1	Norway	Finnmark	Sør-Varanger, Bugøyneset, W of Bugøynes	2012-08-09	A. T. M. Pedersen; R. Elven; C. S. Bjorå	69.9715, 29.6046	Microsatellite analysis
T162_1	Norway	Finnmark	Kvalsund, Sennalandet, Voggeneselva	2012-08-11	A. T. M. Pedersen; R. Elven; C. S. Bjorå	70.2566, 24.0920	Microsatellite and pollen analysis
T162_2	Norway	Finnmark	Kvalsund, Sennalandet, Voggeneselva	2012-08-11	A. T. M. Pedersen; R. Elven; C. S. Bjorå	70.2566, 24.0920	Pollen analysis
T163_1	Norway	Finnmark	Kvalsund, Sennalandet, Voggeneselva	2012-08-11	A. T. M. Pedersen; R. Elven; C. S. Bjorå	70.2566, 24.0920	Pollen analysis
T163_2	Norway	Finnmark	Kvalsund, Sennalandet, Voggeneselva	2012-08-11	A. T. M. Pedersen; R. Elven; C. S. Bjorå	70.2566, 24.0920	Pollen analysis
T292_1	Norway	Sør-Trøndelag	Røros, Myrmoen-Brynhildsvoll	9 July 2013	R. Elven	62.6788, 11.7463	Microsatellite and pollen analysis
T292_2	Norway	Sør-Trøndelag	Røros, Myrmoen-Brynhildsvoll	9 July 2013	R. Elven	62.6788, 11.7463	Microsatellite analysis
Carex rotundata Wahlenb.
R1238_1	Norway	Troms	Nordreisa, Reisadalen, Josvatnet, N side	2012-09-06	H. Solstad; R. Elven	69.5732, 21.2670	Microsatellite analysis
T11a_1	Norway	Sør-Trøndelag	Røros, Hådalen, Rambergfjellet	11 July 2012	A. T. M. Pedersen; R. Elven	62.4790, 11.5224	Microsatellite and pollen analysis
T11a_2	Norway	Sør-Trøndelag	Røros, Hådalen, Rambergfjellet	11 July 2012	A. T. M. Pedersen; R. Elven	62.4790, 11.5224	Pollen analysis
T16_1	Norway	Sør-Trøndelag	Røros, Litjmolingdal-Fokstjønna	11 July 2012	A. T. M. Pedersen; R. Elven	62.6954, 11.4565	Microsatellite and pollen analysis
T16_2	Norway	Sør-Trøndelag	Røros, Litjmolingdal-Fokstjønna	11 July 2012	A. T. M. Pedersen; R. Elven	62.6954, 11.4565	Microsatellite analysis
T16_5	Norway	Sør-Trøndelag	Røros, Litjmolingdal-Fokstjønna	11 July 2012	A. T. M. Pedersen; R. Elven	62.6954, 11.4565	Pollen analysis
T77_1	Finland	Enontekiön Lappi	Enontekiö, Kilpisjärvi, S of Tšahkalluokta	2012-08-01	A. T. M. Pedersen; R. Elven	69.0118, 20.8725	Microsatellite analysis
T77_2	Finland	Enontekiön Lappi	Enontekiö, Kilpisjärvi, S of Tšahkalluokta	2012-08-01	A. T. M. Pedersen; R. Elven	69.0118, 20.8725	Microsatellite analysis
T89_1	Finland	Enontekiön Lappi	Enontekiö, Markkina	2012-08-06	A. T. M. Pedersen; R. Elven; C. S. Bjorå	68.4834, 22.3490	Microsatellite analysis
T104_1	Finland	Inarin Lappi	Inari, Säytsjärvi	2012-08-07	A. T. M. Pedersen; R. Elven; C. S. Bjorå	69.4269, 27.2566	Microsatellite and pollen analysis
T104_2	Finland	Inarin Lappi	Inari, Säytsjärvi	2012-08-07	A. T. M. Pedersen; R. Elven; C. S. Bjorå	69.4269, 27.2566	Microsatellite analysis
T104_4	Finland	Inarin Lappi	Inari, Säytsjärvi	2012-08-07	A. T. M. Pedersen; R. Elven; C. S. Bjorå	69.4269, 27.2566	Pollen analysis
T107_1	Norway	Finnmark	Båtsfjord, Syltevikmoan	2012-08-08	A. T. M. Pedersen; R. Elven; C. S. Bjorå	70.5094, 30.4394	Microsatellite analysis
T107_2	Norway	Finnmark	Båtsfjord, Syltevikmoan	2012-08-08	A. T. M. Pedersen; R. Elven; C. S. Bjorå	70.5094, 30.4394	Microsatellite analysis
T119_1	Norway	Finnmark	Vardø, Domen, Skinnstakkelva	2012-08-08	A. T. M. Pedersen; R. Elven; C. S. Bjorå	70.3406, 31.0191	Microsatellite analysis
T130_1	Norway	Finnmark	Sør-Varanger, Bugøyneset, W of Bugøynes	2012-08-09	A. T. M. Pedersen; R. Elven; C. S. Bjorå	69.9715, 29.6046	Microsatellite analysis
T131_1	Norway	Finnmark	Sør-Varanger, Bugøyneset, W of Bugøynes	2012-08-09	A. T. M. Pedersen; R. Elven; C. S. Bjorå	69.9712, 29.6104	Microsatellite analysis
T131_2	Norway	Finnmark	Sør-Varanger, Bugøyneset, W of Bugøynes	2012-08-09	A. T. M. Pedersen; R. Elven; C. S. Bjorå	69.9712, 29.6104	Microsatellite analysis
T134_1	Norway	Finnmark	Sør-Varanger, Neiden, Færdesmyra N	2012-08-09	A. T. M. Pedersen; R. Elven; C. S. Bjorå	69.7267, 29.3006	Microsatellite analysis
T139_1	Norway	Finnmark	Sør-Varanger, Munkfjord, Munkebakken	2012-08-09	A. T. M. Pedersen; R. Elven; C. S. Bjorå	69.6509, 29.4522	Microsatellite and pollen analysis
T139_2	Norway	Finnmark	Sør-Varanger, Munkfjord, Munkebakken	2012-08-09	A. T. M. Pedersen; R. Elven; C. S. Bjorå	69.6509, 29.4522	Microsatellite analysis
T139_5	Norway	Finnmark	Sør-Varanger, Munkfjord, Munkebakken	2012-08-09	A. T. M. Pedersen; R. Elven; C. S. Bjorå	69.6509, 29.4522	Pollen analysis
T150_1	Norway	Finnmark	Porsanger, Børselvfjellet, Dikkaljohka	2012-08-10	A. T. M. Pedersen; R. Elven; C. S. Bjorå	70.3601, 25.9720	Microsatellite analysis
T159_1	Norway	Finnmark	Kvalsund, Sennalandet, Voggeneselva	2012-08-11	A. T. M. Pedersen; R. Elven; C. S. Bjorå	70.2566, 24.0920	Microsatellite analysis
T159_2	Norway	Finnmark	Kvalsund, Sennalandet, Voggeneselva	2012-08-11	A. T. M. Pedersen; R. Elven; C. S. Bjorå	70.2566, 24.0920	Microsatellite analysis
T164_1	Norway	Finnmark	Kvalsund, Sennalandet, Voggeneselva	2012-08-11	A. T. M. Pedersen; R. Elven; C. S. Bjorå	70.2566, 24.0920	Microsatellite analysis
T169_1	Norway	Troms	Kvænangen, Kvænangsfjellet, Gildetun	2012-08-11	A. T. M. Pedersen	69.8974, 21.6043	Microsatellite analysis
T169_2	Norway	Troms	Kvænangen, Kvænangsfjellet, Gildetun	2012-08-11	A. T. M. Pedersen	69.8974, 21.6043	Microsatellite analysis
Carex saxatilis L.
subsp. saxatilis
T30_1	Norway	Hedmark	Folldal, Einunndalen, Kløftesbekken	13 July 2012	A. T. M. Pedersen; R. Elven	62.2815, 10.1502	Microsatellite analysis
T30_2	Norway	Hedmark	Folldal, Einunndalen, Kløftesbekken	13 July 2012	A. T. M. Pedersen; R. Elven	62.2815, 10.1502	Microsatellite analysis
T31_1	Norway	Hedmark	Folldal, Einunndalen, Svesetra	13 July 2012	A. T. M. Pedersen; R. Elven	62.3043, 10.0774	Microsatellite analysis
T31_2	Norway	Hedmark	Folldal, Einunndalen, Svesetra	13 July 2012	A. T. M. Pedersen; R. Elven	62.3043, 10.0774	Microsatellite analysis
T32_1	Norway	Hedmark	Folldal, Einunndalen, Svesetra	13 July 2012	A. T. M. Pedersen; R. Elven	62.3043, 10.0774	Microsatellite analysis
T38_1	Norway	Sør-Trøndelag	Oppdal, Kongsvoll, Gåvålibekken	13 July 2012	A. T. M. Pedersen; R. Elven	62.2785, 9.6003	Microsatellite analysis
T38_2	Norway	Sør-Trøndelag	Oppdal, Kongsvoll, Gåvålibekken	13 July 2012	A. T. M. Pedersen; R. Elven	62.2785, 9.6003	Microsatellite analysis
T43_1	Norway	Oppland	Lom, Meadalen, Soleggen	17 July 2012	A. T. M. Pedersen; R. Elven	61.8231, 8.6253	Microsatellite analysis
T43_2	Norway	Oppland	Lom, Meadalen, Soleggen	17 July 2012	A. T. M. Pedersen; R. Elven	61.8231, 8.6253	Microsatellite analysis
T72_1	Norway	Troms	Storfjord, Galggojavri SW side	2012-08-01	A. T. M. Pedersen; R. Elven	69.1110, 20.7709	Microsatellite analysis
T72_2	Norway	Troms	Storfjord, Galggojavri SW side	2012-08-01	A. T. M. Pedersen; R. Elven	69.1110, 20.7709	Microsatellite analysis
T73_1	Norway	Troms	Storfjord, Galggojavri SW side	2012-08-01	A. T. M. Pedersen; R. Elven	69.1110, 20.7709	Microsatellite analysis
T79_1	Norway	Troms	Kåfjord, Guolasjavri, Oarjjit Gussačohkka	2012-08-03	A. T. M. Pedersen; R. Elven	69.3656, 21.0960	Microsatellite analysis
T79_2	Norway	Troms	Kåfjord, Guolasjavri, Oarjjit Gussačohkka	2012-08-03	A. T. M. Pedersen; R. Elven	69.3656, 21.0960	Microsatellite analysis
T86_1	Norway	Troms	Tromsø, Fjellheisen-Fløya	2012-08-05	A. T. M. Pedersen; R. Elven	69.6280, 18.9882	Microsatellite analysis
T144_1	Norway	Finnmark	Tana, Ifjordfjellet	2012-08-10	A. T. M. Pedersen; R. Elven; C. S. Bjorå	70.4306, 27.6263	Microsatellite analysis
T334_1	Iceland	Nordurland eystra	Nordur-Thingeyjarsysla, Nordurthing, Melrakkasletta	9 July 2013	A. T. M. Pedersen; C. S. Bjorå	66.5220, -16.0420	Microsatellite analysis
T334_2	Iceland	Nordurland eystra	Nordur-Thingeyjarsysla, Nordurthing, Melrakkasletta	9 July 2013	A. T. M. Pedersen; C. S. Bjorå	66.5220, -16.0420	Microsatellite analysis
TR1306_1	Norway	Hedmark	Tynset, Innerdalen, Englia	2013-09-05	H. Solstad; R. Elven	62.5366, 10.2002	Microsatellite analysis
TR1314_1	Norway	Sør-Trøndelag	Røros, Molingdal, N of Sjulsvolltjønna	2013-09-07	R. Elven	62.7501, 11.4360	Microsatellite analysis
TR1315_1	Norway	Sør-Trøndelag	Røros, Molingdal, N of Sjulsvolltjønna	2013-09-07	R. Elven	62.7500, 11.4360	Microsatellite analysis
TR1320_1	Norway	Sør-Trøndelag	Tydal, E of Ystesosen	2013-09-09	R. Elven	62.8735, 11.8064	Microsatellite analysis
subsp. laxa (Trautv.) Kalela
T81_1	Norway	Troms	Kåfjord, Guolasjavri, Oarjjit Gussačohkka	2012-08-03	A. T. M. Pedersen; R. Elven	69.3680, 21.0917	Microsatellite analysis
T115_2	Norway	Finnmark	Vardø, Prestnæringen, Næringselva	2012-08-08	A. T. M. Pedersen; R. Elven; C. S. Bjorå	70.4344, 30.8976	Microsatellite analysis
T118_1	Norway	Finnmark	Vardø, Domen, Skinnstakkelva	2012-08-08	A. T. M. Pedersen; R. Elven; C. S. Bjorå	70.3406, 31.0191	Microsatellite analysis
T118_2	Norway	Finnmark	Vardø, Domen, Skinnstakkelva	2012-08-08	A. T. M. Pedersen; R. Elven; C. S. Bjorå	70.3406, 31.0191	Microsatellite analysis
T145_1	Norway	Finnmark	Tana, Ifjordfjellet, Iešjohka	2012-08-10	A. T. M. Pedersen; R. Elven; C. S. Bjorå	70.4241, 27.5333	Microsatellite analysis
T145_2	Norway	Finnmark	Tana, Ifjordfjellet, Iešjohka	2012-08-10	A. T. M. Pedersen; R. Elven; C. S. Bjorå	70.4241, 27.5333	Microsatellite analysis
Carex stenolepis Less.
T21_1	Norway	Hedmark	Os, Vangrøftdalen, Såttåhaugen-Østerengbekken	12 July 2012	A. T. M. Pedersen; R. Elven	62.6288, 10.8472	Microsatellite analysis
T22_1	Norway	Sør-Trøndelag	Røros, Glåmos, Kroken W side	12 July 2012	A. T. M. Pedersen; R. Elven	62.6752, 11.4093	Microsatellite analysis
T291_2	Norway	Sør-Trøndelag	Røros, Myrmoen-Brynhildsvoll	9 July 2013	H. Solstad	62.6788, 11.7463	Microsatellite analysis
TR1305_1	Norway	Hedmark	Tynset, Innerdalen, Englia	2013-09-05	H. Solstad; R. Elven	62.5366, 10.2002	Microsatellite analysis
TR1305_2	Norway	Hedmark	Tynset, Innerdalen, Englia	2013-09-05	H. Solstad; R. Elven	62.5366, 10.2002	Microsatellite analysis
TR1309_1	Norway	Sør-Trøndelag	Røros, Tamnes, Storvikodden	2013-09-06	H. Solstad; R. Elven	62.6404, 11.7048	Microsatellite analysis
TR1309_2	Norway	Sør-Trøndelag	Røros, Tamnes, Storvikodden	2013-09-06	H. Solstad; R. Elven	62.6404, 11.7048	Microsatellite analysis
TR1311_1	Norway	Hedmark	Os, Åsan, SE of Djupsjøsetra	2013-09-07	R. Elven	62.5171, 10.9831	Microsatellite analysis
TR1312_1	Norway	Hedmark	Os, Åsan, SE of Djupsjøsetra	2013-09-07	R. Elven	62.5166, 10.9838	Microsatellite analysis
TR1312_2	Norway	Hedmark	Os, Åsan, SE of Djupsjøsetra	2013-09-07	R. Elven	62.5166, 10.9838	Microsatellite analysis
TR1313_1	Norway	Hedmark	Os, Åsan, SE of Djupsjøsetra	2013-09-07	R. Elven	62.5171, 10.9831	Microsatellite analysis
TR1316_1	Norway	Sør-Trøndelag	Røros, Molingdal, N of Sjulsvolltjønna	2013-09-07	R. Elven	62.7504, 11.4356	Microsatellite analysis
TR1318_1	Norway	Sør-Trøndelag	Holtålen, Grønlivollen-Bønsåsen	2013-09-09	R. Elven	62.8175, 11.5964	Microsatellite analysis
TR1318_2	Norway	Sør-Trøndelag	Holtålen, Grønlivollen-Bønsåsen	2013-09-09	R. Elven	62.8175, 11.5964	Microsatellite analysis
Carex vesicaria L.
R1205_1	Norway	Buskerud	Lier, Gilhusodden	25 July 2012	R. Elven	59.7471, 10.2688	Microsatellite analysis
R1205_2	Norway	Buskerud	Lier, Gilhusodden	25 July 2012	R. Elven	59.7471, 10.2688	Microsatellite analysis
R1229_1	Sweden	Skåne	Kristianstad, Håslövs ängar	22 June 2012	R. Elven; A. Elven	55.9921, 14.2145	Microsatellite analysis
R1230_2	Sweden	Öland	Kastlösa, N of Risinge hamn	28 June 2012	R. Elven	56.4849, 16.3754	Microsatellite analysis
R1231_1	Norway	Vestfold	Nøtterøy, Gåsøy	19 June 2012	R. Elven	59.1976, 10.5118	Microsatellite analysis
R1231_2	Norway	Vestfold	Nøtterøy, Gåsøy	19 June 2012	R. Elven	59.1976, 10.5118	Microsatellite analysis
R1240_1	Norway	Troms	Nordreisa, Reisadalen, E of Puntastilla	2012-09-06	H. Solstad; R. Elven	69.4947, 21.4681	Microsatellite analysis
R1240_2	Norway	Troms	Nordreisa, Reisadalen, E of Puntastilla	2012-09-06	H. Solstad; R. Elven	69.4947, 21.4681	Microsatellite analysis
R1241_1	Norway	Troms	Nordreisa, Reisadalen, Bjørkeng	2012-09-06	H. Solstad; R. Elven	69.5417, 21.3281	Microsatellite analysis
T13_1	Norway	Sør-Trøndelag	Røros, Vauldalen, Elvavollen	11 July 2012	A. T. M. Pedersen; R. Elven	62.6489, 12.0377	Microsatellite analysis
T24_1	Norway	Sør-Trøndelag	Røros, Glåmos, Kroken W side	12 July 2012	A. T. M. Pedersen; R. Elven	62.6741, 11.4081	Microsatellite analysis
T24_2	Norway	Sør-Trøndelag	Røros, Glåmos, Kroken W side	12 July 2012	A. T. M. Pedersen; R. Elven	62.6741, 11.4081	Microsatellite analysis
T39_1	Norway	Sør-Trøndelag	Oppdal, Kongsvoll, Gåvålibekken	13 July 2012	A. T. M. Pedersen; R. Elven	62.2767, 9.6038	Microsatellite analysis
T42_1	Norway	Oppland	Sel, Selsvatnet	14 July 2012	A. T. M. Pedersen; R. Elven	61.8283, 9.4808	Microsatellite analysis
T42_2	Norway	Oppland	Sel, Selsvatnet	14 July 2012	A. T. M. Pedersen; R. Elven	61.8283, 9.4808	Microsatellite analysis
T199_1	Norway	Buskerud	Nedre Eiker, Solbergelva	17 June 2013	A. T. M. Pedersen; R. Elven; C. S. Bjorå	59.7585, 10.0682	Microsatellite analysis
T199_2	Norway	Buskerud	Nedre Eiker, Solbergelva	17 June 2013	A. T. M. Pedersen; R. Elven; C. S. Bjorå	59.7585, 10.0682	Microsatellite analysis
T202_1	Norway	Buskerud	Drammen, Gulskogen	17 June 2013	A. T. M. Pedersen; R. Elven; C. S. Bjorå	59.7408, 10.1730	Microsatellite analysis
T202_2	Norway	Buskerud	Drammen, Gulskogen	17 June 2013	A. T. M. Pedersen; R. Elven; C. S. Bjorå	59.7408, 10.1730	Microsatellite analysis
T228_1	Norway	Østfold	Halden, Enningedalselva-Iddefjorden	18 June 2013	A. T. M. Pedersen; R. Elven; C. S. Bjorå	58.9801, 11.4753	Microsatellite analysis
T228_2	Norway	Østfold	Halden, Enningedalselva-Iddefjorden	18 June 2013	A. T. M. Pedersen; R. Elven; C. S. Bjorå	58.9801, 11.4753	Microsatellite analysis
TR1307_1	Norway	Sør-Trøndelag	Røros, Tamnes, Storvikodden	2013-09-06	H. Solstad; R. Elven	62.6404, 11.7046	Microsatellite analysis
TR1307_2	Norway	Sør-Trøndelag	Røros, Tamnes, Storvikodden	2013-09-06	H. Solstad; R. Elven	62.6404, 11.7046	Microsatellite analysis
TR1308_1	Norway	Sør-Trøndelag	Røros, Tamnes, Storvikodden	2013-09-06	H. Solstad; R. Elven	62.6404, 11.7048	Microsatellite analysis
TR1310_1	Norway	Hedmark	Os, Åsan, SE of Djupsjøsetra	2013-09-07	R. Elven	62.5171, 10.9831	Microsatellite analysis
Assumed primary hybrids *
Carex rotundata x saxatilis
T11b_1	Norway	Sør-Trøndelag	Røros, Hådalen, Rambergfjellet	11 July 2012	A. T. M. Pedersen; R. Elven	62.4783, 11.5225	Microsatellite analysis
T11b_2	Norway	Sør-Trøndelag	Røros, Hådalen, Rambergfjellet	11 July 2012	A. T. M. Pedersen; R. Elven	62.4783, 11.5225	Microsatellite analysis
T117_1	Norway	Finnmark	Vardø, Barvikmyra	2012-08-08	A. T. M. Pedersen; R. Elven; C. S. Bjorå	70.4233, 30.9218	Microsatellite analysis
TR1315_2	Norway	Sør-Trøndelag	Røros, Molingdal, N of Sjulsvolltjønna	2013-09-07	R. Elven	62.7500, 11.4360	Microsatellite analysis
TR1317_1	Norway	Sør-Trøndelag	Røros, Molingdal, NE of Sjulsvolltjønna	2013-09-07	R. Elven	62.7510, 11.4361	Microsatellite analysis
Carex rostrata x saxatilis
T19_1	Norway	Hedmark	Os, Vangrøftdalen, Myrer	12 July 2012	A. T. M. Pedersen; R. Elven	62.5992, 10.8972	Microsatellite analysis
TR1304_1	Norway	Sør-Trøndelag	Oppdal, Gåvålivatnet SE side	2013-09-04	H. Solstad; R. Elven	62.2673, 9.6287	Microsatellite analysis
TR1319_1	Norway	Sør-Trøndelag	Holtålen, Riasten, Langelandssetran	2013-09-09	R. Elven	62.8487, 11.7311	Microsatellite analysis
TR1319_2	Norway	Sør-Trøndelag	Holtålen, Riasten, Langelandssetran	2013-09-09	R. Elven	62.8487, 11.7311	Microsatellite analysis
Carex rostrata x vesicaria
T39_2	Norway	Sør-Trøndelag	Oppdal, Kongsvoll, Gåvålibekken	13 July 2012	A. T. M. Pedersen; R. Elven	62.2767, 9.6038	Microsatellite analysis
* Not included in main article
